# Supplementary material for: Participation in organised sport to improve and prevent adverse developmental trajectories of at‐risk youth: A systematic review
Source: Campbell Syst Rev. 2024 Jan 17;20(1):e1381. doi: 10.1002/cl2.1381 (PMC10794870; doi:10.1002/cl2.1381)
Supplement: Supplementary file 1 — Supporting information. [file CL2-20-e1381-s004.xlsx]

## Sheet: Descriptive
			Participant characteristic					Programme feature				Study feature				Implementation quality
Study ID	Year of intervention	Country	Target Group (Specific risk indicator/factors, e.g. school failure or drop-out, substance and/or alcohol abuse, poverty and delinquency/criminal behaviour etc./unclear/not reported)	Age distribution (mean/minimum/maximum/unclear/not reported)	Gender (% girls/unclear/not reported)	Ethnicity (in %/unclear/not reported)	Specific risk indicator/factors (e.g. school failure or drop-out, substance and/or alcohol abuse, poverty and delinquency/criminal behaviour etc./unclear/not reported)	Sport discipline (list them all if more than one)	Sport characteristics (team/individual, competitive/non-competitive, contact/limited contact/no contact)	Duration (number of weeks, months or years/unclear/not reported)	Intensity (Number of hours per week/month/unclear/not reported)	Time period covered by analysis (Intervention)	Time period covered by analysis (Follow up)	Sample size (Treated)	Sample size (Comparison)	Are there any implementation problems described? (Yes/No/Cannot tell)	Describe implementation problems, if any.
Afifi 2021	School year 2017/2018	Manitoba, Canada	Young people aged 14 to 17 with a history of ACEs	Aged 14 to 17 years, no mean for relevant subgroup reported	Not reported	Not reported	All had a history of Adverse Childhood Experiences (ACEs). ACEs included adolescent experiences of emotional neglect, emotional abuse, exposure to verbal intimate partner violence (IPV), spanking, peer victimization, parental separation or divorce, parental trouble with police, parental gambling, foster care or child protective organization (CPO) contact, household substance use, household mental…	Not reported but only sports or physical activities organized by school are included	Not reported	During the school year	Three categories: less than once a week, 1 to 3 times per week and 4 or more times per week	Data collected between July 2017 and October 2018, outcome is last 30 days substance use and intervention is 'during the school year'	No FU	Less than once a week: 15, 1 to 3 times per week: 62 and 4 or more times per week: 52	81	None reported
Antonio 2016	Not reported	Peru	Community-based soccer club for adolescent males residing in Ventanilla and surrounding regions, was facilitated by a desire to encourage local gang members to leave a dangerous lifestyle	Not reported	0	Not reported	Deprived neighbourhood	Community soccer team	Team	Not reported	Not reported	Data collected spring 2015 but not reported when participation took place	Not reported	42	41	None reported
Brière 2018	2007	Canada	Young people living in disadvantaged areas	Average 14.4 total sample	54% total sample	15% minority total sample	Disadvantaged neighbourhood	Not reported	75% team and 25% individual	25% once a week and 75% more than once a week	Not reported	Intervention: 'Do you regularly take part in an organized sport?’ taken from wave 1 (Spring 2007)	Outcomes reported as current status in wave 2 (Spring 2008)	12110	5440	None reported
Chang 2021	2002	US	No specific target group but report results separated by race (White, Black, Hispanic and Asian); Black and Hispanic are eligible for this review	Not reported	Not reported	100% Black respectively Hispanic	Ethnicity (Black and Hispanic)	Seven interscholastic sports: baseball, softball, basketball, football, soccer, other team sports and individual sports	Both team and individual, numbers not reported	Not reported but probably a school year	Not reported	Participation in 10th grade, probably in 2002 (not reported)	Participation in 10th grade and outcomes measured in 12th grade, probably 2004	Blacks: 884; Hispanic: 878	Blacks: 956; Hispanic: 1181	None reported
D’Andrea 2013	2009	US	Girls aged 12 to 21 who resided in residential treatment facilities (i.e. they all had severe emotional and behavioural problems and placement disruptions)	12 to 21, no means reported	1	Overall 30 % Caucasian, 39 % African-American, 26 % Hispanic, and 4 % mixed ethnicity or other	All had a history of childhood physical abuse, sexual abuse, or neglect as documented by state protective services, and met criteria for posttraumatic stress disorder (PTSD)	Basketball	Team, competitive, limited contact	5 months	A once-weekly hour-long basketball game although once every 6 weeks, the league hosted a “skills clinic” in place of the game that taught basic basketball skills (shooting, dribbling, etc.) and introduced the new skill module.	Five months during the league’s 2009 basketball season	Only reported that: time points corresponding to the month immediately prior, during, and following the league’s 2009 basketball season	28	26	None reported
Easterlin (2019)	1994-1995	US	No specific target group but includes only individuals with exposure to ACEs (physical and sexual abuse, emotional neglect, parental alcohol misuse, parental incarceration, and living with a single parent)	Average age 15.17 total sample	52% total sample	61.6% White, 21.7% Black, 10.8% Hispanic and 5.9% Asian, Native American, or other, total sample	Exposure to ACEs (physical and sexual abuse, emotional neglect, parental alcohol misuse, parental incarceration, and living with a single parent)	Baseball/softball, basketball, cheerleading/dance team, field hockey, football, ice hockey, soccer, swimming, tennis, track, volleyball, wrestling, other sport.	Varies	Not reported but probably a school year	Not reported	1994-1995	2008	2720	2168	None reported
Hastad (1984)	1981	US	No specific target group but report results separated by SES (Low/high) and Low is eligible for this review	Range 11 to 13 year, no other information	Not reported for the sub sample we use	Not reported for the sub sample we use	Low SES	Baseball/softball, basketball, field hockey, football, gymnastics, ice hockey, soccer, swimming, field and track and wrestling	Varies	Not reported for the subsample we use	Not reported	Questions on participation concerning past year was given in spring of 1982	Questions on participation concerning past year was given in spring of 1982 and period covering outcome a bit unclear	134	54	None reported
Hull 2008	1994/1995	US	No specific target group but report results separated by race (White, Black, Hispanic); Black and Hispanic are eligible for this review	Average age 15.20 for Blacks and 15.52 for Hispanics, total sample	55.8% for Blacks, 50.6% for Hispanics, total sample	Separate results by race (Black, Hispanic)	Ethnicity (Black and Hispanic)	Not reported other than 'School sport'	Not reported	Not reported	Not reported	1994/95	1996	Black: 1048; Hispanic: 606	Black: 729; Hispanic: 669	None reported
Kwak (2018)	Not reported	US	Children and families involved with the U. S. child welfare system after Child Protective Services (CPS) investigations for alleged maltreatment	Average 13.3, range 12-16, total sample	59.1%, total sample	White 46.5%, Black 29.5%, Hispanic 14.9% and other 9.2%, total sample	Children in risk of maltreatment (physical maltreatment, sexual maltreatment, neglect, other type, and multiple types)	Only reported that: 'Examples of sport clubs included sport teams (baseball, football, etc.), tennis clubs, and biking clubs.'	Varies	Not reported	Not reported	Not reported, they used the data set NSCAW I, which was launched in 1997 and continued through 2007.	Not reported, FU times are between 0 and three years and calendar years not reported	198	452	None reported
Lundkvist (2020)	Not reported	Sweden	No specific target group but report results separated by immigrant background (from developing countries, developed countries and natives) and from developing countries is eligible for this review	Not reported	Not reported	Not reported	Immigrants from developing countries	Not reported	Not reported	Not reported	Not reported	Not reported	Not reported	Not reported	Not reported	None reported
McHale 2005	Not reported	US	Children from economically impoverished, high-crime neighbourhoods	7th graders, 91% were 12 or 13 years of age, total sample	38% among treated	9.5% African American, 10.2% Asian American, 38.1% European American, 26% Hispanic, 3% mixed ethnicity and 13.2% unspecified. Total sample	Disadvantaged high-crime neighbourhood	Football, baseball, softball, basketball, soccer and other team sport	Team	Not reported	Not reported	Not reported	Not reported	271	152	None reported
O'Donnell 2020	2015/2016	Australia	Recently resettled refugees who were granted permanent residency in Australia	Average 14.04 years of age, total sample	47.7% total sample	Not reported	Being refugee	Not reported	Not reported	Not reported	Not reported	Uses Wave 3 data from a longitudinal data set which was collected between October 2015 and February 2016	Outcome current and participation during the last 6 months	316	99	None reported
Pitt (2015)	1994-1995	US	No specific target group but report results separated by race (White, Black, Hispanic/Latino); Black and Hispanic/Latino are eligible for this review	Black: average age 15.2, Hispanic/Latino 15.4; total sample	Black: 55.2% and Hispanic/Latino 50.9%; total sample	100% Black respectively Hispanic/Latino	Ethnicity (Black and Hispanic/Latino)	Contact sports included the following: basketball, football, ice hockey, field hockey, soccer, or wrestling. Noncontact sports consists of the following sports: baseball/softball, swimming, track, tennis, or volleyball.	Blacks: contact 37% and non-contact 35%; Hispanic/Latinos: contact 19% and non-contact 10%	Not reported	Not reported	1994/1995	1996	Black: contact 1143, non-contact 1090; Hispanic/Latino: contact 431, non-contact 223	Black: 872, Hispanic/Latino: 1665	None reported
