# Supplementary material for: Participation in organised sport to improve and prevent adverse developmental trajectories of at‐risk youth: A systematic review
Source: Campbell Syst Rev. 2024 Jan 17;20(1):e1381. doi: 10.1002/cl2.1381 (PMC10794870; doi:10.1002/cl2.1381)
Supplement: Supplementary file 2 — Supporting information. [file CL2-20-e1381-s003.xlsx]

## Sheet: Grey
Ressource	Method	Search terms	Results 31.08.2022	Results 03.05.2023 and 23.05.2023	Full text (pdf. Name - fx: Watson 2012)	Included	Date	Comments
American Institutes for Research (AIR): https://www.air.org/	Search restricted to resource type 'Report'	"sport"	1	1		0	31-08-2022 and 03-05-2023						SwePub - Outreach services for familie... (kb.se)
	Search restricted to resource type 'Report'	"exercise"	6	6		0	31-08-2022 and 03-05-2023
	Search restricted to resource type 'Report'	"physical"	26	26		0	31-08-2022 and 03-05-2023
	Search restricted to resource type 'Report'	"athlet"		0		0	31-08-2022 and 03-05-2023
https://ppv.issuelab.org	Public/Private Ventures (P/PV) publications (although P/PV has ceased operations, its publications is archived with the Foundation Center's IssueLab: https://ppv.issuelab.org	A total of 231 reports available, all screened	231			0	2022-08-31	Public/Private Ventures (P/PV) publications (although P/PV has ceased operations, its publications is archived with the Foundation Center's IssueLab: https://ppv.issuelab.org
Manpower Demonstration Research Corporation (MDRC): https://www.mdrc.org/	Searched in 'Publications'	"sport"	0	0		0	31-08-2022 and 03-05-2023
	Searched in 'Publications'	"exercise"	3	3		0	31-08-2022 and 03-05-2023
	Searched in 'Publications'	"physical"	2	2		0	31-08-2022 and 03-05-2023
	Searched in 'Publications'	"athlet"		0		0	2023-05-03
Urban Institute: https://www.urban.org/	Restricted to Research Area 'Children and Youth' and publication type 'Publications'	"sport"	20	52		0	2023-05-03
		"exercise"	4	4		0	31-08-2022 and 03-05-2023
		"athlet"		4		0	2023-05-03
		"physical"	40	39		0	2023-05-03
Danish National Research Database - http://www.forskningsdatabasen.dk/en	Basic search; applied filter Language=(Danish), search terms in Title, Abstract or Keywords	"sport" and ("børn" or "unge") and udsatte	213			0	2022-08-31	Can not access in 2023
	Basic search; applied filter Language=(Danish), search terms in Title, Abstract or Keywords	"sport" and "børn"	26			0	2022-08-31	Some overlap between hits in these searches
	Basic search; applied filter Language=(Danish), search terms in Title, Abstract or Keywords	"sport" and "unge"	20			0	2022-08-31
	Basic search; applied filter Language=(Danish), search terms in Title, Abstract or Keywords	"idræt" and "børn"	39			0	2022-08-31
	Basic search; applied filter Language=(Danish), search terms in Title, Abstract or Keywords	"idræt" and "unge"	35			0	2022-08-31
SwePub - Academic publications at Swedish universities - http://swepub.kb.se/	Applied filters: Language=(Swedish); Type of publication=(Report); Type of content=(other scientific)	"sport"	104	112		0	2023-05-03
	Applied filters: Language=(Swedish); Type of publication=(Conference paper); Type of content=(other scientific)	"sport"	55	60		0	2023-05-03
	Applied filters: Language=(Swedish); Type of publication=(Conference paper); Type of content=(peer reviewed)	"sport"	36	40		0	2023-05-03
	Applied filters: Language=(Swedish); Type of publication=(Report); Type of content=(other scientific); Research area=(social science)	"idrott"	77	84		0	2023-05-03
	Applied filters: Language=(Swedish); Type of publication=(Conference paper); Research area=(social science)	"idrott"	54	58		0	2023-05-03
NORA - Norwegian Open Research Archives - http://nora.openaccess.no/	Applied filters: Type of publication=(Report)	"sport"	19	7		0	2023-05-03
	Applied filters: Type of publication=(Conference paper)	"sport"	3	1		0	2023-05-03
	Applied filters: Type of publication=(Avhandlinger)	"sport"		23		0	2023-05-03
Skolporten – Swedish Dissertations - https://www.skolporten.se/forskning/	Applied filters: Type of publication=(Avhandlinger), sorted by date. Screened the first 150 hits	"sport"		150		0	2023-05-03
	Applied filters: Type of publication=(Avhandlinger), sorted by date. Screened the first 150 hits	"idrott"		150		0	2023-05-03
Google	May 3. 2023. Screened the first 100 hits	sport risk youth		100		0	2023-05-03
Google Scholar	May 3. 2023. Screened the first 100 hits	sport risk youth		100	Burton 2005, Mays 2009, Russell 2000, Moore 2005	0	2023-05-03	None were relevant
SportRxiv - Open access subject repository of preprints, post prints within sport, exercise, performance, and health research - https://sportrxiv.org/		disadvantaged'		0		0	2023-05-23
		'children'		16		0	2023-05-23
		'at-risk'		0		0	2023-05-23
		'youth'		15		0	2023-05-23
SocArxiv - Open archive of the social sciences of working papers, preprints, and published papers - https://osf.io/preprints/socarxiv	Applied filters: searched in the fields Social Work and Sport Studies	'sport'		20		0	2023-05-23
PsyArXiv - Open archive of preprints, working manuscripts, and post prints in the psychological sciences - https://psyarxiv.com	Applied filters: searched in Social and Behavioral Sciences: Adolescence, Cognitive Development, Early Adulthood, Early Childhood, Emotional Development, Middle & Late Childhood, Moral Development, Personality Development, Self-concept and Identity, Social Development	'sport'		2		0	2023-05-23
OSF Preprints – Open source multidisciplinary preprints as well as post prints and working papers - https://osf.io/preprints/	Applied filters: searched in Clinical and Medical Social Work, Substance Abuse and Addiction, Public Health, Leisure Studies, Social Work	'sport'		11		0	2023-05-23
	Applied filters: searched in Sport Studies	'youth' , 'children', 'disadvantaged		27		0	2023-05-23
CORE – research outputs from international repositories - https://core.ac.uk	Applied filters: Searched in Economics and Sociology, In the field 'Research'	sport'		298		0	2023-05-23
	Applied filters: Searched in Medicine, In the field 'Research'; 2,794 hits, screened the first 1000 sorted by relevance	sport'		1000		0	2023-05-23
DIVA – Digital Scientific Archives - http://www.diva-portal.org/smash	Applied filters: Book, review, journal article, thesis in Social Science	Free text: 'risk' and in title 'sport'		81		0	2023-05-23
OATD - Open Access Theses and Dissertations (oatd.org)		'sport' and 'youth' in title		90		0	2023-05-23
EBSCO Open Dissertations Project - Join the Movement (biblioboard.com)		Free text: ''sport' and 'youth' and 'disadvantaged'		10		0	2023-05-23
		Free text: ''sport' and 'youth' and 'risk'		10		0	2023-05-23
			1014	2602

## Sheet: Hand-Search
Tidsskrift	Årstal	Volume(number)	In	Out	Link til reference	Gemt som (pdf. Navn - fx: Watson 2012)
Child and Youth Services	2018	39(1)	0	4 (+1 editorial + 1 commentary)
	2018	39(2-3)	0	5 (+1 editorial)
	2018	39(4)	0	5 (+1 editorial)
	2019	40(1)	0	5 (+1 editorial)
	2019	40(2)	0	5 (+1 editorial)
	2019	40(3)	0	4 (+1 editorial)
	2019	40(4)	0	3 (+1 editorial)
	2020	41(1)	0	4 (+1 editorial)
	2020	41(2)	0	4 (+1 editorial)
	2020	41(3)	0	(37 article commentaries +1 editorial)
	2020	41(4)	0	4
	2021	42(1)	0	4 (+1 editorial)
	2021	42(2)	0	5 (+1 editorial)
	2021	42(3)	0	5 (+1 editorial)
	2021	42(4)	0	4 (+1 editorial)
	2022	43(1)	0	4 (+1 editorial)
	2022	43(2)	0	4
	2022	43(3)	0	5
	2022	43(4)	0	4
	2023	44(1)	0	5
The Future of Children	2018	Policy Issue	0	1
	2018	28(1)	0	8
	2019	29(1)	0	8
	2020	30(1)	0	9
	2020	30(2)	0	9 (+1 introducing the issue)
	2021	31(1)	0	7 (+1 introducing the issue +3 commentaries)
The Future of Children is no longer being published
Research on Social Work Practice	2018	28(1)	0	8 (+1 editorial)
	2018	28(2)	0	9 (+1 call for papers)
	2018	28(3)	0	17 (+1 editorial +1 call for papers +1 in memoriam)
	2018	28(4)	0	10 (+1 call for papers)
	2018	28(5)	0	13
	2018	28(6)	0	8 (+1 call for papers +1 inivited article)
	2018	28(7)	0	11
	2018	28(8)	0	8
	2019	29(1)	0	10 (+1 invited article)
	2019	29(2)	0	10 (+1 introduction)
	2019	29(3)	0	11
	2019	29(4)	0	11
	2019	29(5)	0	11
	2019	29(6)	0	11 (+1 editorial)
	2019	29(7)	0	10
	2019	29(8)	0	8
	2020	30(1)	0	10
	2020	30(2)	0	10
	2020	30(3)	0	9
	2020	30(4)	0	10
	2020	30(5)	0	10 (+1 editorial)
	2020	30(6)	0	9
	2020	30(7)	0	9 (+2 editorials)
	2020	30(8)	0	8 (+1 book review)
	2021	31(1)	0	9 (+1 editorital +1 book review)
	2021	31(2)	0	8 (+3 book review)
	2021	31(3)	0	9
	2021	31(4)	0	11 (+1 editorial +3 book review)
	2021	31(5)	0	11 (+2 book review)
	2021	31(6)	0	10 (+1 editorial +5 book review)
	2021	31(7)	0	8 (+1 book review +1 obituary)
	2021	31(8)	0	9
	2022	32(1)	0	9
	2022	32(2)	0	9 (+3 book review)
	2022	32(3)	0	7 (+2 book review)
	2022	32(4)	0	9 (+2 book review)
	2022	32(5)	0	14 (+2 book review)
	2022	32(6)	0	11 (+2 book review)
	2022	32(7)	0	10
	2022	32(8)	0	13
	2023	33(1)	0	14
	2023	33(2)	0	6
	2023	33(3)	0	7 (+3 book review)
	2023	33(4)	0	10
Journal of Prevention and Intervention in the Community	2018	46(1)	0	7 (+1 introduction)
	2018	46(2)	0	8
	2018	46(3)	0	6 (+1 introduction)
	2018	46(4)	0	7 (+1 introduction)
	2019	47(1)	0	7
	2019	47(2)	0	8
	2019	47(3)	0	7
	2019	47(4)	0	7
	2020	48(1)	0	7
	2020	48(2)	0	7
	2020	48(3)	0	7
	2020	48(4)	0	6 (+1 introduction)
	2021	49(1)	0	6 (+1 introduction)
	2021	49(2)	0	9
	2021	49(3)	0	8
	2021	49(4)	0	7
	2022	50(1)	0	8
	2022	50(2)	0	8
	2022	50(3)	0	8
	2022	50(4)	0	8
	2023	51(1)	0	7
	2023	51(2)	0	7

## Sheet: Citation-tracking
Primary reference
Burton 2005
Afifi 2021
D’Andrea 2013
Easterlin 2019
Hull 2008
Kwak 2018
Lundkvist 2020
O'Donnell 2020
O'Donnell 2022
Pitt 2015
Reviews screened	# references
Hermens, N., Super, S., Verkooijen, K.T. & Koelen, M.A. (2017) A Systematic Review of Life Skill Development Through Sports Programs Serving Socially Vulnerable Youth, Research Quarterly for Exercise and Sport, 88:4, 408-424, DOI: 10.1080/02701367.2017.1355527	18
Lubans, David & Plotnikoff, Ron & Lubans, Nicole. (2011). Review: A systematic review of the impact of physical activity programmes on social and emotional well-being in at-risk youth. Child and Adolescent Mental Health. 17. 2 - 13. 10.1111/j.1475-3588.2011.00623.x.	15
Eime, Rochelle & Young, Janet & Harvey, Jack & Charity, Melanie & Payne, Warren. (2013). A systematic review of the psychological and social benefits of participation in sport for children and adolescents: Informing development of a conceptual model of Health through Sport. The international journal of behavioral nutrition and physical activity. 10. 98. 10.1186/1479-5868-10-98.	30
Liu M, Wu L, Ming Q (2015) How Does Physical Activity Intervention Improve Self-Esteem and Self-Concept in Children and Adolescents? Evidence from a Meta-Analysis. PLoS ONE 10(8): e0134804. doi:10.1371/journal.pone.0134804	38
Spruit, Anouk & Assink, Mark & van vugt, Eveline & Put, Claudia & Stams, Geert. (2016). The effects of physical activity interventions on psychosocial outcomes in adolescents: A meta-analytic review. Clinical Psychology Review. 45. 56-71. 10.1016/j.cpr.2016.03.006.	57
Pascoe M, Bailey AP, Craike M, et al. Physical activity and exercise in youth mental health promotion: a scoping review. BMJ Open Sport & Exercise Medicine 2020;6:e000677. doi:10.1136/ bmjsem-2019-000677	22
Rodriguez-Ayllon, María & Cadenas-Sanchez, Cristina & Estévez-López, Fer & Muñoz, Nicolas & Mora-Gonzalez, Jose & Migueles, Jairo & Molina-Garcia, Pablo & Henriksson, Hanna & Mena-Molina, Alejandra & Martinez Vizcaino, Vicente & Catena, Andrés & Löf, Marie & Erickson, Kirk & Lubans, David & Ortega, Francisco & Esteban-Cornejo, Irene. (2019). Role of Physical Activity and Sedentary Behavior in the…	12
Clark, Heather & Camiré, Martin & Wade, Terrance & Cairney, John. (2015). Sport participation and its association with social and psychological factors known to predict substance use and abuse among youth: A scoping review of the literature. International Review of Sport and Exercise Psychology. 8. 224-250. 10.1080/1750984X.2015.1068829.	59
Johnson, Karen & Taliaferro, Lindsay. Relationships between physical activity and depressive symptoms among middle and older adolescents: A review of the research literature. Journal for specialists in pediatric nursing 2011;16:235-51.	19
Newman, T., Magier, E., Kimiecik, C., & Burns, M. (2021). The relationship between youth sport participation and the onset of and/or adherence to aggressive and violent behavior: A scoping review of the literature. Journal of the Society for Social Work and Research	45
Zhu, Yuxin & Li, Jian-Bin & Zhang, Mengge & Li, Chunxiao & Lau, Eva & Tao, Sisi. Physical activity participation and physical aggression in children and adolescents: A systematic review and meta-analysis. Psychology of Sport and Exercise 2022;63.	19
Macniven, Rona, Karla Canuto, Rachel Wilson, Adrian Bauman, John Evans, The impact of physical activity and sport on social outcomes among Aboriginal and Torres Strait Islander people: A systematic scoping review, Journal of Science and Medicine in Sport, Volume 22, Issue 11, 2019, Pages 1232-1242	20
