# Supplementary material for: Participation in organised sport to improve and prevent adverse developmental trajectories of at‐risk youth: A systematic review
Source: Campbell Syst Rev. 2024 Jan 17;20(1):e1381. doi: 10.1002/cl2.1381 (PMC10794870; doi:10.1002/cl2.1381)
Supplement: Supplementary file 3 — Supporting information. [file CL2-20-e1381-s002.xlsx]

## Sheet: Numerical
STUDY INFO						NUMERIC OUTCOME
Study	Outcome	Country	Used in data synthesis	Not used in data synthesis due to too high RoB	Not used in data synthesis as we cannot calculate ES and SE	Type of outcome	Outcome (there may be more than one, record them all)	Time Point (s) (record the exact time, there may be more than one, record them all)	Source (questionnaire, admin data, other(specify) or unclear)	Valid Ns . Mention treatment and comparison.	Method of estimation	Statistics (risk ratio, odds ratio, standard error, 95 cf, DF, p-value, chi2)	Table/Figure/page number data is taken from	Notes
Afifi 2021	Substance use	Canada	1			Dichotomous	The prevalence of past 30-day substance use (cigarette use, alcohol use, and cannabis)	Sport participation is based on this question: During the school year, how often do you participate in before-school, lunch-time, or after-school sports or physical activities organized by your school? And outcome is the prevalence of past 30-day substance use	Self-reported	Never: 81, Less than once a week: 15, 1 to 3 times per week: 62 and 4 or more times per week: 52	Logistic regression	The past 30-day substance use variable was reverse coded so that model estimates indicate the odds of not using substances in the past 30 days. Adjusted OR and 95% CI, separated by 'Less than once a week', '1 to 3 times per week' and '4 or more times per week'	Table 3	Data from the Well-Being and Experiences Study (the WE Study) collected from 2017 to 2018, only present relevant results for those adolescents with an ACEs (adverse childhood experience) history
Antonio 2016	Criminal record, health risks, sexual behaviour	Peru		1		Dichotomous	Criminal record, health risks, sexual behaviour	Minimum one year after association with the club	Self-reported	T: 42; C: 41	None	Numbers with/without event	Table 4
Brière 2018	Depressive symptoms, social anxiety symptoms, loneliness	Canada	1				Depressive symptoms, social anxiety symptoms, loneliness	Intervention: 'Do you regularly take part in an organized sport?’ taken from wave 1 (Spring 2007) and outcomes reported as current status in wave 2 (Spring 2008)	French version of the Center for Epidemiological Studies-Depression (CES-D), average of six items from the social anxiety subscale from the Spence Children’s Anxiety Scale (SCAS), Questionnaire on the Social and Personal Adjustment of Quebec Adolescents (MASPAQ)	Total population is 17,550 of which 69% participated in sports (12,110) and the remaining (5440) did not	Report that they conducted analyses using Mplus V.7.1. and 'Since participants were nested in schools as a consequence of the original study design, we corrected for the non-independence of observations using Mplus ‘Type=Complex’.' (p. 577), not sure what that implies....	Standardised regression coefficient with 95% CI	Table 3	Uses secondary data from high school students who took part in the evaluation of the New Approaches New Solutions (NANS) dropout prevention programme (Canada). Note the reported negative coefficients imply reduced symptoms, hence we convert the sign
Chang 2021	Suspension and dropout	US		1		Continuous and dropout dichotomous as well	Suspension and dropout	Intervention in 10th grade and outcomes measured in 12th grade	Self-reported	T:Blacks: 884; Hispanic: 878; C: Blacks: 956; Hispanic: 1181	Multilevel regression and logistic regression	Coefficients, OR and SE	Table 4	Data from the Education Longitudinal Study (ELS) data collected by the National Center for Education Statistics (NCES)
D’Andrea 2013	CBCL	US	1			Continuous	CBCL total and internalizing/externalizing subscales	Post	CBCL	28 treated and 26 control from six residential treatment facilities (treated and controls in all six)	None	Means and SD	Table 1 p. 745
Easterlin (2019)	Having ever received a diagnosis of depression, having ever received a diagnosis of anxiety, and screening positive for current depressive symptoms	US	1			Dichotomous	Having ever received a diagnosis of depression, having ever received a diagnosis of anxiety, and screening positive for current depressive symptoms (A score of 10 or more on the CES-D–10 was considered to be a positive screen result for depression, which corresponds with the clinical cut-off)	Intervention in 1994-1995 and outcomes measured in 2008	Current depression according to the 10-item subscale of the Center for Epidemiologic Studies Depression scale (CES-D–10).	T: 2720; C: 2168	Propensity score adjusted logistic regression	OR and SE	Text for full sample and Figure p. 686 (gender separated results) but eTable 1 in the online supplement also adjust for baseline mental health (only full sample). We use results from eTable 1 (with Propensity Weighting)	Individuals who participated in waves 1 (1994-1995) and 4 (2008) of the National Longitudinal Study of Adolescent to Adult Health. Note results by type of sport in online supplement
Hastad (1984)	Deviant behaviour	US		1		Dichotomous	Deviant behaviour (drug related, school related, non-school related and a composite)	Outcome current and participation last year	Self-reported (12 items questionnaire)	T: 134; C: 54	None	Percent with and without event	Table 4
Hull 2008	Emotional distress, positive well-being	US	1			Continuous	Emotional distress, positive well-being	Intervention 1994/1995 and outcome 1996	Emotional distress is measured with a scale constructed using the 15 CES-D items that correspond to negative mood and Positive well-being is measured using the four items that refer to positive mood	Black: T: 1048, C: 729; Hispanic: T: 606, C: 669	Multilevel regression	Coefficient (mean difference) and Time 2 SD for total sample	Table 2, 3 and 4	Uses two waves of panel data (1994/95 and 1996) from the National Longitudinal Study of Adolescent Health (‘‘Add Health,’’)
Kwak (2018)	Delinquency, depressive symptoms, trauma symptoms	US	1			Continuous	Delinquency past 6 months, depressive symptoms, trauma symptoms	Outcome measured between 0-3 years past participation	Modified Self Report of Delinquency scale, The Children’s Depression Inventory (CDI), Trauma Symptom Checklist for Children (TSCC)	T:198, C: 452	Regression	Coefficient (mean difference) and Time 1 SD for total sample	Table 2 and 3	Data came from the National Survey of Child and Adolescent Wellbeing I (NSCAW I). School engagement outcome is also available
Lundkvist (2020)	Antisocial behaviours	Sweden		1	1	Continuous	Antisocial behaviours	Outcomes at T3 and participation in T1, T2 and T3, not reported if these are yearly or something else	Self-reported, based on a set of 12 aggregated questions regarding different types of antisocial behaviours (e.g., aggressiveness, conflicts with peers, family and friends, concentration problems and rowdy behaviours like deliberately damaging others possessions or carrying a knife).	Not reported and no information provided to calculate it (note only immigrants from developing countries are eligible for this review)	Bayesian: To compare both development over time (slope) and the level at the last measurement point (T3; intercept) between subgroups, based on immigrant background and sport participation pattern (T1 – T3), a multi group latent growth curve approach was implemented using Mplus (version 8.2)	Intercept and slope and credibility intervals	Table 3	Children of Immigrants Longitudinal Survey data Swedish part only. Not sure how to calculate ES and SE from this type of model (Bayesian)
McHale 2005	Self-esteem	US		1		Continuous	Self-esteem	Sport participation last year and current self-esteem	Self-Esteem Questionnaire (SEQ)	T: 271, C: 152	None	Means and SD	Table 3	Note the outcomes drug use and delinquency cannot be used as they are lifetime events
O'Donnell 2020	Emotional and behavioural difficulties	Australia	1			Continuous	Emotional and behavioural difficulties	Outcome is current and sport participation measured retrospective as participation in the previous 6 months	Strengths and Difficulties Questionnaire (SDQ); A total difficulties score was computed from 20 items designed to measure emotional symptoms, conduct problems, hyperactivity, and peer relationship problems	T: 316, C: 99	Regression	Mean difference and SD for total sample	Table 1 and text page 149
Pitt (2015)	Substance use and delinquency	US			1	Continuous	Marijuana use, alcohol use, non-violent delinquency, and violent delinquency	Intervention 1994/1995 and outcome 1996	Marijuana use past 30 days, alcohol past 12 months, Stealing/Nonviolent delinquency and Violent delinquency past 12 months; all self-reported on a varying number of questionnaire items	Black: contact 1143, non-contact 1090, control 872; Hispanic/Latino: contact 431, non-contact 223, control 1665	Tobit Regression with two types of treatments (contact sport and non-contact sport)	Tobit Regression Coefficient Estimates and SD	Table 4.12, 4.13, 4.27, 4.28, 4.30, 4.31, 4.33, 4.34, 4.36 and 4.37	Uses The National Longitudinal Study of Adolescent to Adult Health (Add Health)
