# Supplementary material for: Participation in organised sport to improve and prevent adverse developmental trajectories of at‐risk youth: A systematic review
Source: Campbell Syst Rev. 2024 Jan 17;20(1):e1381. doi: 10.1002/cl2.1381 (PMC10794870; doi:10.1002/cl2.1381)
Supplement: Supplementary file 4 — Supporting information. [file CL2-20-e1381-s001.xlsx]

## Sheet: ROBINS-I
ROBINS-I: RISK OF BIAS TOOL for ASSESSING NON-RANDOMIZED STUDIES OF INTERVENTIONS
Study Information		Overall study rating			Pre-intervention				At-intervention		Post-intervention
					Domain: Confounding Bias		Domain: Selection Bias		Domain: Classification Bias		Domain: Deviation Bias		Domain: Missing Data		Domain: Measurement Bias		Domain: Reporting Bias
Study ID	Outcome	Overall judgement	Overall comment	Overall bias direction	Judgement	Comment	Judgement	Comment	Judgement	Comment	Judgement	Comment	Judgement	Comment	Judgement	Comment	Judgement	Comment
Afifi 2021	Substance use (cigarette use, alcohol use, and cannabis)	Serious risk of bias			Serious risk of bias	Adjusts for gender, age, race/ethnicity, and total household income. All had a history of Adverse Childhood Experiences (ACEs). All aged 14 to 17 years. No confounders reported by treatment groups	Low risk of bias	Used a subgroup with a history of ACEs from a larger sample that was closely representative of Winnipeg, Manitoba, the largest city in the province. Intervention status is based on a retrospective question	Moderate risk of bias	Participants self-select into intervention but did so unaware that they were going to participate in a research project. Treatment status is self-reported	No information	No information	Moderate risk of bias	Not directly reported but based on numbers in table and the numbers used for analysis (table 3) the rate of missing outcome data/intervention data is approximately 12%	Moderate risk of bias	Outcome is self-reported substance use the past 30 days	Moderate risk of bias	No concerns other than no protocol
Antonio 2016	Criminal record, health risks, sexual behaviour	Critical risk of bias	Due to critical risk of bias on confounding the remaining items are not assessed		Critical risk of bias	Compares former participants (not specified when they participated) with young people approached by staff to join the intervention but who chose not to (not reported when). All are males. Large age difference (controls are more than 3 years older than former participants 18 vs 21.3 years of age on average) and no other confounders considered
Brière 2018	Depressive symptoms, social anxiety symptoms, loneliness	Moderate risk of bias			Moderate risk of bias	Control for depressive symptoms, social anxiety symptoms and loneliness measured at time 1 and the following sociodemographic factors: gender, age, ethnicity (0=Canadian-born Caucasian; 1=minority) and cumulative index of family adversity (low maternal occupational prestige, low paternal occupational prestige, low family wealth, low home educational resources, parental separation, mother secondar…	Moderate risk of bias	Treated volunteered for the intervention, all participants (treated as well as control) are followed from the start of the intervention	Low risk of bias	No concerns	No information	No information	Moderate risk of bias	At wave 2, the missing data rate was 38% and 0-18% had missing data on confounders. The authors state (p. 577) 'took missing data into account using full information maximum likelihood estimation. This strategy allowed to preserve the complete sample and correct the risk of attrition bias using available information at T1'. Nothing more than that is reported.	Low risk of bias	Questionnaires were administered in class by trained research assistants. As both treated and controls are present in each class blinding of assessors is probably not an issue	Moderate risk of bias	No concerns other than no protocol
Chang 2021	Suspension and dropout	Critical risk of bias	Due to critical risk of bias on confounding the remaining items are not assessed		Critical risk of bias	Separate analyses by ethnicity (Black, Hispanic). Bad controls: controls for misbehaviour assessed during the spring term of their 10th grade (in suspension in 12th grade and dropout) and suspension in 12th grade (in dropout) and intervention is any sport participation during 10th grade. Further controls for GPA for all 9th grade courses, gender SES and language minority. No imbalances shown or d…
D’Andrea 2013	Child Behaviour Checklist (CBCL), total and internalising and externalising subscales	Serious risk of bias			Serious risk of bias	All are girls aged 12 to 21 from six residential treatment facilities (i.e. they all had severe emotional and behavioural problems and placement disruptions). All girls had a history of childhood physical abuse, sexual abuse, or neglect as documented by state protective services, and met criteria for posttraumatic stress disorder (PTSD), as determined by clinician diagnosis. Very large imbalance …	Moderate risk of bias	Treated volunteered for the intervention, all participants (treated as well as control) are followed from the start of the intervention	Low risk of bias	No concerns	Low risk of bias	No concerns	Low risk of bias	No missing data	Moderate risk of bias	The CBCL was filled out by the child’s therapist who was probably not blinded to condition	Moderate risk of bias	No concerns other than no protocol
Easterlin (2019)	Having ever received a diagnosis of depression, having ever received a diagnosis of anxiety, and screening positive for current depressive symptoms	Moderate risk of bias			Low risk of bias	Provide separate results by gender. Controls for gender (in the analysis of all participants) age in wave 1, race/ethnicity (non-Hispanic white, black, Hispanic, and Asian, Native American, or other), parental education (high school or less, some college, and college graduate or more), family structure (2 parents, single mom, and single dad or other), gap in health insurance between wave 1 and wa…	Low risk of bias	Used a subgroup that are exposed to ACEs from a larger nationally representative database sample.	Moderate risk of bias	The team sports participation survey question asked about current and planned participation, which may not have occurred, however it is not likely to have been affected by knowledge of the outcome. Participants self-select into intervention but did so unaware that they were going to participate in a research project. Treatment status is self-reported	Moderate risk of bias	There may have been deviations in the intended participation (see Classification bias), but their impact on outcome is expected to be slight	Low risk of bias	Of those who had been exposed to 1 or more ACE (n = 5009), (n = 4888) had a valid sample weight; missing data rate 2.4%	Low risk of bias	No concerns	Moderate risk of bias	No concerns other than no protocol
Hastad (1984)	Deviant behaviour (drug, school and non-school related)	Critical risk of bias	Due to critical risk of bias on confounding the remaining items are not assessed		Critical risk of bias	We use the Low SES sub sample only, no confounders considered
Hull 2008	Emotional distress, positive well-being	Serious risk of bias			Serious risk of bias	No confounders reported or discussed by group but controls for gender, age, SES, Household structure, baseline self-esteem, other activities (bad control as measured at time 2), neighbourhood characteristics. Separate results by race (black and Hispanic are eligible)	Low risk of bias	Used two ethnic subgroups from a larger nationally representative database sample.	Moderate risk of bias	Participants self-select into intervention but did so unaware that they were going to participate in a research project. Treatment status is self-reported	No information	No information	No information	Not reported	Low risk of bias	No concerns	Moderate risk of bias	No concerns other than no protocol
Kwak (2018)	Delinquency, depressive symptoms, trauma symptoms	Serious risk of bias			Serious risk of bias	No confounders reported or discussed by group, but controls for gender, age, race/ethnicity, parent-reported annual family income and parental education, out-of-home placement, baseline levels of the outcome and reported maltreatment types.	Low risk of bias	No concerns	Moderate risk of bias	Participation in sports was asked in wave 1, 3 and 4 and if positive at one or more time points they were classified as treated (outcomes are taken from wave 4)	No information	No information	No information	Not reported	Low risk of bias	No concerns	Moderate risk of bias	No concerns other than no protocol
Lundkvist (2020)	Antisocial behaviours	Critical risk of bias	Only Developing country immigrants are eligible for this review and therefore the only group assessed. Due to critical risk of bias on confounding the remaining items are not assessed		Critical risk of bias	Divide the analysis into four groups: Active: those who were active in organized sports at all three measurement points; Starters: included those who had started engaging in organized sports at T2 or T3; Dropouts: those who had dropped out of organized sports at T2 or T3 and finally Non-participants: those who never participated in organized sports. Only the comparison of Active vs Non-participan…
McHale 2005	Self-esteem, note the outcomes drug use and delinquency cannot be used as they are lifetime events	Critical risk of bias	Due to critical risk of bias on confounding the remaining items are not assessed		Critical risk of bias	Large imbalance in gender, all are in 7th grade attending three middle schools in economically impoverished, high-crime neighbourhoods in Worcester, MA. Worcester. No other confounders considered and nothing controlled for
O'Donnell 2020	Emotional and behavioural difficulties	Serious risk of bias			Serious risk of bias	No confounders reported or discussed by group, but controls for gender, age, main language, PTSD symptomology and parental warmth.	Low risk of bias	No concerns	Moderate risk of bias	Participants self-select into intervention but did so unaware that they were going to participate in a research project. Treatment status is self-reported	No information	No information	No information	No information but a bit unclear why it is stated that 415 observations was used and in the table it says 374	Low risk of bias	No concerns	Moderate risk of bias	No concerns other than no protocol
Pitt (2015)		Serious risk of bias			Serious risk of bias	Separate results by race (Black and Hispanic/Latino are eligible). No confounders reported or discussed by group. Controls for economic disadvantage, violence at baseline, participation in non-sport extracurricular activities and type of sport (contact, non-contact)	Low risk of bias	Used two ethnic subgroups from a larger nationally representative database sample.	Moderate risk of bias	The sports participation survey question asked about current and planned participation (at wave 1), which may not have occurred, however it is not likely to have been affected by knowledge of the outcome. Participation is self-reported. Participants self-select into intervention but did so unaware that they were going to participate in a research project	Moderate risk of bias	There may have been deviations in the intended participation (see Classification bias), but their impact on outcome is expected to be slight	Moderate risk of bias	Report that: 'For those who are missing on data that comprise the independent variables, the valid mean was imputed and this was backed up with multiple imputation in final models.' (p. 44). 48% do not have valid data in both wave 1 and 2, after imputation the rate is 32%. Not reported by ethnicity or treatment status, only total sample	Low risk of bias	No concerns	Moderate risk of bias	No concerns other than no protocol

## Sheet: Ark1
Low risk of bias
Some concerns
High risk of bias
Unclear
Low risk of bias
Moderate risk of bias
Serious risk of bias
Critical risk of bias
No information
